# Supplementary material for: Safety, Immunogenicity, and Effectiveness of Chinese-Made COVID-19 Vaccines in the Real World: An Interim Report of a Living Systematic Review
Source: Vaccines (Basel). 2024 Jul 16;12(7):781. doi: 10.3390/vaccines12070781 (PMC11281383; doi:10.3390/vaccines12070781)
Supplement: Supplementary file 1 [file vaccines-12-00781-s001.zip]

Archive with 1 entries (1 files):
- vaccines-3044314-supplementary.pdf
